# Supplementary material for: Health professionals’ readiness to implement electronic medical recording system and associated factors in public general hospitals of Sidama region, Ethiopia
Source: PLoS One. 2022 Oct 18;17(10):e0276371. doi: 10.1371/journal.pone.0276371 (PMC9578591; doi:10.1371/journal.pone.0276371)
Supplement: S1 Data — (XLSX) [file pone.0276371.s001.xlsx]

## Sheet: data
cat_age	Q2SX	new_prof	Q4EDU	Q5DUR	Q7PC	Q8EVR	Q9	Q10PURP	literacy	Q12TRAIN	Q13EXP	Q14COMPA	Q15INT	Q16INFR	Q17MNGT	knowl	cat_attitude	cat_core	cat_eng	overall
1	2	1	1	2	2	1	1	3	1	2	2	2	2	2	2	0	0	0	0	0
3	1	1	2	4	2	1	4	1	1	2	2	1	2	2	2	1	1	1	1	1
3	1	5	3	4	1	1	4	3	1	1	1	2	2	2	1	1	1	1	1	1
2	1	1	2	4	2	1	1	3	1	2	2	2	2	2	2	1	0	1	1	1
3	1	1	2	4	1	1	3	3	1	2	1	1	2	1	1	1	0	1	1	1
3	2	1	2	4	2	2			0	2	2	2	2	2	2	0	0	1	1	1
3	2	1	1	4	1	1	4	3	1	2	2	2	2	1	1	0	0	1	1	1
3	2	4	1	4	2	1	4	1	1	2	2	1	2	1	2	1	1	0	1	0
1	1	1	1	1	2	1	2	1	1	2	2	2	2	1	2	0	1	1	0	0
3	2	1	1	3	2	2			0	2	2	2	2	2	1	0	1	0	1	0
4	1	1	2	4	2	1	1	1	0	2	2	2	2	2	2	1	0	1	0	0
1	2	4	2	4	2	2			0	2	2	2	2	2	2	0	0	0	1	0
1	1	1	1	2	2	1	2	1	1	2	2	2	2	1	2	0	0	0	1	0
1	1	1	1	1	2	1	2	3	1	2	2	2	2	1	1	0	0	1	0	0
2	2	2	2	3	2	2			0	2	2	2	2	2	2	0	1	0	0	0
1	2	2	1	4	1	2			0	2	2	2	2	2	2	0	1	0	0	0
4	1	1	2	4	2	1	4	3	1	2	2	2	2	2	2	0	0	0	0	0
1	1	1	1	4	2	2			0	2	2	2	2	2	2	0	0	0	0	0
3	1	1	1	4	2	1	1	3	0	2	2	2	2	1	2	0	0	0	0	0
3	2	9	2	1	1	1	4	3	1	2	2	2	2	2	2	0	0	0	0	0
2	2	3	1	3	1	1	4	1	1	2	2	2	2	2	2	0	0	0	0	0
2	1	9	2	2	2	1	1	1	1	2	2	2	1	2	2	1	1	1	1	1
3	2	1	2	2	2	2			0	2	2	2	1	2	2	1	1	1	1	1
3	1	1	2	4	2	2			0	2	2	2	1	2	2	1	1	1	1	1
2	1	4	1	4	2	1	4	3	1	2	2	1	1	2	2	1	1	1	1	1
2	1	1	2	2	2	2			0	2	2	1	1	2	2	1	1	1	1	1
3	1	1	2	4	2	2			0	2	2	2	1	1	2	1	1	1	1	1
2	2	1	2	1	2	1	1	2	1	2	2	2	1	1	2	1	1	1	1	1
4	2	1	1	1	2	2			0	2	2	2	1	1	1	1	1	1	1	1
3	1	1	2	4	2	1	2	3	0	2	2	2	1	1	1	1	1	1	1	1
3	1	5	2	4	1	1	4	3	1	2	2	1	1	1	2	1	1	1	1	1
2	1	5	2	4	1	1	4	3	1	2	2	1	1	2	2	1	1	1	1	1
1	2	1	1	4	1	1	1	3	0	2	2	2	1	2	2	1	1	1	1	1
3	1	3	3	4	1	1	4	3	1	2	2	1	1	2	2	1	1	1	1	1
3	2	1	2	3	1	1	1	3	1	2	2	2	1	1	2	1	1	1	1	1
2	2	5	2	2	1	1	4	3	1	2	2	1	1	2	1	1	1	1	1	1
2	1	3	1	3	1	1	4	3	1	2	2	2	1	1	1	1	1	1	1	1
2	1	3	1	3	1	1	4	3	1	2	2	2	1	1	1	1	1	1	1	1
2	2	3	1	4	1	1	4	3	1	2	2	2	1	1	1	1	1	1	1	1
4	1	1	2	4	1	1	4	1	1	2	2	1	1	1	1	1	1	1	1	1
3	1	5	3	4	1	1	4	3	1	2	2	1	1	1	1	1	1	1	1	1
3	1	5	2	4	1	1	4	3	1	2	2	1	1	1	1	1	1	1	1	1
2	2	5	2	4	2	1	4	3	1	2	1	1	1	1	2	1	1	1	1	1
1	2	1	1	4	2	1	4	3	1	1	1	2	1	2	1	1	1	1	1	1
2	1	9	1	4	2	1	4	1	1	1	1	1	1	2	1	1	1	1	1	1
2	1	9	1	4	2	1	4	1	1	1	1	1	1	1	1	1	1	1	1	1
2	1	5	2	1	1	1	4	1	1	2	1	1	1	2	2	1	1	1	1	1
2	2	1	2	4	1	1	3	3	1	2	1	1	1	2	2	1	1	1	1	1
3	1	1	2	4	1	1	3	3	1	2	1	1	1	2	2	1	1	1	1	1
2	2	5	2	3	1	1	4	3	1	2	1	1	1	2	2	1	1	1	1	1
2	1	9	1	4	1	1	4	3	1	2	1	1	1	2	1	1	1	1	1	1
3	1	3	3	4	1	1	4	3	1	1	1	1	1	1	1	1	1	1	1	1
3	1	5	3	4	1	1	4	3	1	2	1	1	1	1	1	1	1	1	1	1
4	2	1	2	4	2	2			0	2	2	2	1	2	2	0	1	1	1	1
2	2	1	1	4	2	2			0	2	2	2	1	2	2	0	1	1	1	1
2	2	1	2	4	2	1	1	3	0	2	2	2	1	2	1	0	1	1	1	1
2	2	1	2	4	1	1	4	3	1	2	2	2	1	2	2	0	1	1	1	1
2	1	1	2	4	1	1	4	3	1	2	1	2	1	1	2	0	1	1	1	1
2	1	1	2	4	1	1	4	3	1	2	1	1	1	1	1	0	1	1	1	1
4	2	1	2	4	2	2			0	2	2	2	1	2	2	1	0	1	1	1
2	1	5	2	1	2	1	4	3	1	2	2	1	1	2	2	1	0	1	1	1
3	1	1	2	4	1	1	4	3	1	2	2	1	1	2	2	1	0	1	1	1
3	1	1	2	4	1	1	3	3	1	2	2	1	1	2	1	1	0	1	1	1
1	2	2	1	2	1	1	4	3	1	2	2	2	1	2	2	0	0	1	1	1
1	2	1	1	4	2	1	1	3	0	2	2	2	1	2	2	1	1	1	0	0
2	1	1	2	4	2	1	3	3	1	2	2	2	1	2	2	1	1	1	0	0
2	1	1	2	4	2	1	3	3	1	2	2	2	1	2	2	1	1	0	1	0
2	1	1	1	4	2	1	4	3	1	2	2	2	1	1	2	1	1	0	1	0
3	2	9	2	4	1	1	4	3	1	2	2	2	1	2	2	1	1	0	1	0
2	1	5	2	1	1	1	4	3	1	2	2	1	1	1	2	1	1	0	1	0
2	2	5	2	2	1	1	4	3	1	2	2	1	1	1	2	1	1	0	1	0
1	1	9	2	1	1	1	4	2	1	2	2	1	1	1	2	1	1	1	0	0
2	1	9	1	4	1	1	4	3	1	2	2	1	1	2	1	1	1	0	1	0
3	1	1	2	4	1	1	4	3	1	2	2	2	1	1	1	1	1	1	0	0
2	1	4	2	4	1	1	4	3	1	1	1	1	1	1	1	1	1	1	0	0
4	2	9	3	1	1	1	4	3	1	2	1	1	1	1	1	1	1	1	0	0
2	1	2	2	3	2	2			0	2	2	2	1	2	2	0	1	1	0	0
1	1	1	1	4	2	1	4	3	1	2	2	2	1	2	2	0	1	1	0	0
1	1	1	2	4	2	1	2	1	1	2	2	1	1	2	2	0	1	0	1	0
2	1	1	2	2	2	1	4	3	1	2	2	2	1	2	2	0	1	1	0	0
3	1	1	1	4	2	1	3	1	1	2	2	2	1	2	2	0	1	1	0	0
3	1	3	2	4	2	1	2	1	1	2	2	1	1	2	2	0	1	1	0	0
3	2	1	2	1	2	1	1	3	1	2	2	1	1	2	1	0	1	1	0	0
2	1	1	1	4	1	1	3	3	1	2	2	1	1	2	2	0	1	0	1	0
1	2	9	2	1	1	1	4	3	1	2	2	1	1	2	2	0	1	1	0	0
3	2	1	2	4	1	1	2	3	1	2	2	2	1	2	2	0	1	0	1	0
2	2	2	2	3	1	1	4	3	1	2	2	2	1	2	2	0	1	1	0	0
2	1	3	2	1	1	1	4	3	1	2	2	1	1	1	2	0	1	0	1	0
1	1	3	1	1	1	1	1	3	1	2	2	2	1	1	1	0	1	1	0	0
3	2	1	2	4	2	1	2	1	1	1	1	2	1	2	2	0	1	1	0	0
3	1	9	2	2	1	1	3	3	1	1	1	1	1	1	1	0	1	1	0	0
3	1	1	2	4	2	1	4	3	1	2	2	2	1	1	2	1	0	0	1	0
3	1	5	2	4	1	1	4	3	1	1	1	2	1	2	2	1	0	1	0	0
1	1	1	2	1	2	1	4	3	1	2	2	2	1	2	2	0	0	1	0	0
1	1	1	2	4	2	1	1	3	1	2	2	2	1	2	2	0	0	0	1	0
3	1	1	2	1	2	2			0	2	2	1	1	1	1	0	0	0	1	0
3	2	1	2	4	1	1	4	1	1	2	2	1	1	2	1	0	0	0	1	0
1	1	3	1	1	1	1	2	1	1	1	1	1	1	1	1	0	0	1	0	0
2	1	5	2	4	2	1	4	3	1	2	2	2	1	1	2	1	1	0	0	0
2	1	1	2	4	2	2			0	2	2	2	1	2	1	1	1	0	0	0
2	1	1	2	4	2	2			0	2	2	2	1	2	1	1	1	0	0	0
2	1	4	2	4	2	1	3	1	1	2	2	2	1	2	1	1	1	0	0	0
4	1	9	3	4	1	1	4	1	1	2	2	2	1	2	2	1	1	0	0	0
3	1	5	2	4	1	1	4	3	1	2	2	1	1	2	2	1	1	0	0	0
2	1	5	2	4	1	1	4	3	1	2	2	1	1	2	2	1	1	0	0	0
2	1	5	2	3	1	1	4	3	1	1	1	2	1	2	2	1	1	0	0	0
2	1	4	2	4	1	1	2	3	1	1	1	1	1	1	1	1	1	0	0	0
1	2	1	2	3	2	1	2	1	1	2	2	1	1	2	2	0	1	0	0	0
2	1	4	2	4	2	1	3	1	1	2	2	1	1	2	2	0	1	0	0	0
2	2	1	1	3	2	1	1	3	1	2	2	2	1	1	1	0	1	0	0	0
2	2	1	3	4	1	1	4	1	1	2	2	2	1	1	2	0	1	0	0	0
2	2	2	2	3	1	1	4	3	1	2	2	2	1	2	2	0	1	0	0	0
2	1	4	2	1	1	1	2	1	1	1	1	1	1	1	2	0	1	0	0	0
3	1	3	2	4	1	1	4	1	1	1	1	1	1	1	1	0	1	0	0	0
1	1	1	2	4	1	1	2	1	1	1	1	1	1	1	1	0	1	0	0	0
2	2	1	2	3	2	1	4	3	1	2	2	2	1	1	2	1	0	0	0	0
3	2	4	2	4	2	1	1	2	1	2	2	2	1	2	2	1	0	0	0	0
2	1	5	2	1	1	1	4	3	1	2	2	1	1	2	2	1	0	0	0	0
2	1	5	2	4	1	1	4	3	1	2	1	1	1	2	2	1	0	0	0	0
1	1	3	1	1	2	2			0	2	2	1	1	1	2	0	0	0	0	0
2	2	1	2	1	2	1	3	1	1	2	2	2	1	2	2	0	0	0	0	0
3	1	1	2	4	2	1	4	1	1	2	2	2	1	2	2	0	0	0	0	0
4	2	1	2	4	2	1	1	1	1	2	2	1	1	2	2	0	0	0	0	0
1	2	2	1	2	2	1	3	3	0	2	2	1	1	2	2	0	0	0	0	0
1	2	3	1	1	1	1	1	1	1	1	1	1	1	1	1	0	0	0	0	0
3	1	4	3	4	1	1	4	3	1	2	1	2	2	2	1	0	0	0	1	0
3	1	1	2	4	2	2			0	2	2	2	2	2	2	1	1	0	0	0
2	2	9	2	4	2	1	4	1	1	2	2	2	2	2	2	1	1	1	1	1
2	2	3	2	4	2	1	2	2	1	2	1	2	2	1	2	0	1	1	1	1
2	1	2	2	3	2	1	2	3	1	2	1	2	2	1	1	0	1	1	1	1
3	1	9	2	4	2	1	4	1	1	1	1	1	2	1	1	0	1	1	1	1
2	2	2	2	4	2	1	3	3	1	2	2	1	2	2	2	0	0	1	1	1
2	2	1	1	4	2	2			0	2	2	2	2	2	2	1	1	0	1	0
3	2	1	2	4	2	2			0	2	2	2	2	2	2	1	1	0	1	0
4	1	1	2	4	2	2			0	2	2	2	2	2	2	1	1	1	0	0
3	1	1	2	4	2	2			0	2	2	2	2	2	2	1	1	0	1	0
3	2	9	2	4	2	2			0	2	2	2	2	2	1	1	1	1	0	0
4	1	1	3	4	1	1	4	3	1	2	2	2	2	2	2	1	1	0	1	0
3	1	1	2	4	1	1	4	3	1	2	2	2	2	2	2	1	1	0	1	0
3	1	3	2	4	1	1	2	3	1	2	2	2	2	2	2	1	1	0	1	0
2	1	1	2	4	1	1	4	2	1	2	2	1	2	2	1	1	1	0	1	0
2	1	9	1	4	2	1	2	1	1	2	1	1	2	1	1	1	1	0	1	0
2	2	5	2	4	1	1	4	3	1	2	1	2	2	2	1	1	1	0	1	0
2	1	1	2	1	2	1	4	1	1	2	2	2	2	2	2	0	1	1	0	0
2	1	1	3	3	1	1	4	1	1	2	1	2	2	1	1	0	1	1	0	0
4	2	9	2	4	2	2			0	2	2	2	2	1	1	1	0	1	0	0
3	1	1	3	4	1	1	4	3	1	2	2	2	2	2	2	1	0	0	1	0
2	1	1	2	4	2	1	2	3	1	2	2	2	2	2	1	0	0	0	1	0
2	1	5	2	4	2	1	4	3	1	2	2	2	2	2	2	1	1	0	0	0
3	1	3	2	4	2	2			0	2	2	2	2	2	2	1	1	0	0	0
2	1	2	2	3	2	1	1	1	1	2	2	1	2	2	2	1	1	0	0	0
2	2	9	2	4	2	2			0	2	2	2	2	1	2	1	1	0	0	0
3	1	9	2	4	2	2			0	2	2	2	2	2	2	1	1	0	0	0
2	2	1	2	4	2	2			0	2	2	2	2	2	2	1	1	0	0	0
2	2	1	2	4	2	2			0	2	2	2	2	2	2	1	1	0	0	0
2	2	2	2	4	2	2			0	2	2	2	2	2	2	1	1	0	0	0
4	2	1	2	4	2	1	3	1	0	2	2	1	2	2	1	1	1	0	0	0
2	2	9	2	4	2	2			0	2	2	2	2	2	1	1	1	0	0	0
2	2	1	2	4	2	1	4	2	1	2	2	2	2	2	1	1	1	0	0	0
3	1	1	3	4	1	1	4	3	1	2	2	1	2	1	1	1	1	0	0	0
2	1	2	1	4	2	1	4	3	1	2	1	2	2	2	2	1	1	0	0	0
1	2	1	1	4	2	2			0	2	2	2	2	2	2	1	0	0	0	0
2	1	4	2	4	2	1	2	3	0	2	2	1	2	2	2	1	0	0	0	0
2	1	9	1	3	2	1	2	3	1	2	2	1	2	2	1	1	0	0	0	0
2	1	1	2	4	1	1	4	3	1	2	2	2	2	2	2	1	0	0	0	0
2	1	1	2	4	1	1	4	3	1	1	1	2	2	2	2	0	0	0	0	0
2	2	4	1	2	2	1	1	2	0	2	2	1	1	2	2	1	1	1	1	1
2	2	1	2	4	2	2			0	2	2	2	1	1	1	1	1	1	1	1
3	1	1	2	4	2	2			0	2	2	1	1	1	1	1	1	1	1	1
3	1	1	2	4	2	2			0	2	2	1	1	1	1	1	1	1	1	1
4	1	1	2	4	2	2			0	2	2	1	1	1	1	1	1	1	1	1
3	1	1	3	4	1	1	4	3	1	2	2	2	1	2	1	1	1	1	1	1
3	1	3	2	4	2	1	4	3	1	1	1	1	1	1	2	1	1	1	1	1
1	1	1	2	1	2	1	2	3	1	2	1	2	1	1	1	1	1	1	1	1
1	2	4	2	2	1	1	4	3	1	2	1	2	1	2	2	1	1	1	1	1
2	1	5	2	4	1	1	4	3	1	1	1	2	1	1	1	1	1	1	1	1
2	1	1	2	4	1	1	4	3	1	1	1	1	1	1	1	1	1	1	1	1
2	1	4	3	4	1	1	2	3	1	2	1	1	1	1	1	1	1	1	1	1
1	2	9	2	1	2	1	4	3	1	2	2	2	1	2	2	1	1	0	1	0
3	1	1	2	4	2	2			0	2	2	1	1	2	2	1	1	1	0	0
1	2	2	2	1	2	1	4	3	1	2	2	1	1	1	1	1	1	0	1	0
1	2	1	2	1	1	1	4	3	1	2	2	2	1	2	2	1	1	0	1	0
3	1	5	2	4	1	1	4	3	1	2	2	1	1	1	1	1	1	1	0	0
2	1	9	2	1	1	1	4	3	1	2	2	1	1	1	1	1	1	0	1	0
3	2	2	3	4	1	1	4	3	1	1	1	1	1	2	2	1	1	0	1	0
2	2	1	2	4	1	1	4	3	1	2	1	2	1	2	2	1	1	1	0	0
3	1	5	2	4	1	1	4	3	1	1	1	1	1	2	2	1	1	0	1	0
2	1	3	2	1	1	1	4	3	1	2	1	1	1	2	2	1	1	1	0	0
3	1	5	2	4	1	1	1	1	1	1	1	1	1	1	1	1	1	1	0	0
2	1	2	2	4	2	1	4	3	1	2	2	1	1	2	2	0	1	1	0	0
2	1	1	2	3	2	1	3	1	1	2	2	1	1	1	1	0	1	1	0	0
2	2	4	1	4	2	1	2	1	1	2	1	2	1	2	2	0	1	0	1	0
2	2	9	1	4	2	1	4	1	1	2	1	2	1	1	1	0	1	0	1	0
2	1	3	2	4	2	2			0	2	2	2	1	1	1	1	0	0	1	0
2	1	1	2	4	1	1	4	1	1	2	2	2	1	2	2	1	0	1	0	0
2	1	9	2	4	1	1	3	3	0	2	2	2	1	2	2	1	0	0	1	0
3	1	4	2	4	2	1	3	1	1	2	1	2	1	2	2	0	0	1	0	0
3	1	4	2	4	2	2			0	2	2	1	1	2	1	1	1	0	0	0
3	1	9	3	2	1	1	4	3	1	2	2	1	1	2	2	1	1	0	0	0
2	2	4	2	4	1	1	3	3	1	1	1	2	1	2	2	1	1	0	0	0
2	1	5	2	1	1	1	2	3	1	2	2	1	1	2	2	0	1	0	0	0
2	2	2	2	4	2	2			0	2	2	1	1	2	2	1	0	0	0	0
2	1	1	2	1	2	1	1	1	0	2	2	2	1	1	1	1	0	0	0	0
3	1	3	2	2	2	1	2	3	0	2	2	1	1	1	2	0	0	0	0	0
1	1	4	1	1	2	2			0	2	2	1	1	1	1	0	0	0	0	0
1	1	3	1	1	1	1	1	3	1	2	2	1	1	1	1	0	0	0	0	0
2	1	9	2	4	1	1	4	3	1	2	2	2	2	2	2	1	1	0	1	0
2	2	1	1	4	1	1	4	2	1	2	2	2	2	2	2	0	1	1	0	0
2	1	5	2	4	2	1	4	3	1	2	1	1	2	2	2	0	0	1	0	0
2	2	3	2	3	2	2			0	2	2	2	2	2	2	0	0	0	0	0
4	1	3	2	4	2	1	2	2	1	2	2	2	2	2	2	1	1	1	1	1
3	1	9	3	1	2	1	4	3	1	2	2	2	2	2	2	1	1	1	1	1
2	1	1	2	4	2	1	2	2	0	2	2	2	2	2	2	1	1	1	1	1
2	1	5	2	1	2	1	4	3	1	2	2	2	2	2	2	1	1	1	1	1
2	2	2	2	4	2	1	3	3	0	2	2	2	2	2	1	1	1	1	1	1
2	2	1	2	4	2	1	1	1	1	2	2	2	2	1	1	1	1	1	1	1
2	1	2	2	2	1	1	4	3	1	2	2	2	2	2	2	1	1	1	1	1
2	1	1	2	4	1	1	4	3	1	2	2	2	2	2	2	1	1	1	1	1
3	1	9	3	4	1	1	4	3	1	2	2	2	2	2	2	1	1	1	1	1
2	2	1	2	4	1	1	3	3	0	2	2	2	2	2	2	1	1	1	1	1
2	1	1	2	4	1	1	2	3	1	2	2	1	2	2	2	1	1	1	1	1
3	1	1	2	4	1	1	4	3	1	2	2	1	2	2	2	1	1	1	1	1
2	1	1	2	4	1	1	1	3	1	2	2	2	2	1	1	1	1	1	1	1
1	1	9	1	3	1	1	4	3	1	2	2	1	2	1	1	1	1	1	1	1
3	1	5	3	2	1	1	4	3	1	2	2	1	2	1	1	1	1	1	1	1
2	1	9	1	4	1	1	4	3	1	2	2	1	2	1	1	1	1	1	1	1
2	1	5	2	2	2	1	4	3	1	1	1	2	2	2	2	1	1	1	1	1
2	1	5	2	2	1	1	4	3	1	2	1	2	2	2	2	1	1	1	1	1
2	1	1	2	4	1	1	4	3	1	2	1	1	2	2	2	1	1	1	1	1
2	1	1	2	4	1	1	4	3	1	2	1	1	2	2	2	1	1	1	1	1
3	1	4	2	4	2	2			0	2	2	1	2	1	2	0	1	1	1	1
2	2	1	2	2	1	1	4	3	1	2	2	2	2	2	2	0	1	1	1	1
2	2	2	2	2	1	1	3	3	1	2	2	2	2	2	2	0	1	1	1	1
3	1	1	2	4	1	1	4	1	0	2	2	1	2	2	1	0	1	1	1	1
2	1	5	2	2	1	1	4	3	1	2	2	2	2	1	2	1	0	1	1	1
1	1	4	1	1	2	1	1	1	0	2	2	2	2	2	2	0	0	1	1	1
2	2	1	3	4	2	1	1	1	1	2	2	2	2	2	2	1	1	1	0	0
1	2	3	1	4	2	1	2	3	0	2	2	2	2	2	1	1	1	0	1	0
2	2	5	2	1	1	1	4	3	1	2	2	2	2	2	2	1	1	1	0	0
2	2	5	2	2	1	1	4	3	1	2	2	2	2	2	2	1	1	1	0	0
2	1	2	2	4	1	1	3	3	1	2	2	2	2	2	2	1	1	1	0	0
2	2	5	2	2	2	1	4	3	1	1	1	2	2	2	2	1	1	1	0	0
2	1	4	1	4	2	1	1	1	0	2	2	1	2	2	2	0	1	0	1	0
2	1	1	2	2	1	1	4	1	1	2	2	2	2	2	2	0	1	1	0	0
2	1	2	2	4	1	1	2	3	1	2	2	2	2	2	2	0	1	0	1	0
4	1	2	2	4	2	2			0	2	2	2	2	2	2	1	0	0	1	0
2	2	4	1	3	1	1	4	3	1	2	2	2	2	2	2	1	0	1	0	0
2	1	1	2	4	2	1	4	3	0	2	2	2	2	2	2	0	0	1	0	0
2	2	1	1	3	2	1	2	3	1	1	1	1	2	2	1	0	0	1	0	0
2	1	2	2	3	2	1	2	2	0	2	2	2	2	2	2	1	1	0	0	0
2	1	2	2	4	2	1	2	3	1	2	2	2	2	2	2	1	1	0	0	0
2	1	4	2	3	1	1	4	3	1	2	2	2	2	2	2	0	1	0	0	0
2	2	2	2	4	2	1	1	1	1	2	2	2	2	2	2	1	0	0	0	0
1	1	3	1	1	2	2			0	2	2	2	2	2	2	0	0	0	0	0
1	1	3	1	1	2	2			0	2	2	2	2	2	2	0	0	0	0	0
3	2	2	2	4	2	2			0	2	2	2	2	2	2	0	0	0	0	0
2	2	1	1	4	2	1	1	1	0	2	1	2	2	2	2	0	0	0	0	0
2	1	1	2	3	2	1	4	3	0	2	2	2	1	2	2	1	1	1	1	1
2	1	5	2	4	2	1	2	3	1	2	2	1	1	2	2	1	1	1	1	1
3	1	5	2	1	2	1	4	3	1	2	2	2	1	2	2	1	1	1	1	1
2	1	5	2	2	1	1	4	3	1	2	2	1	1	2	2	1	1	1	1	1
2	2	4	1	1	1	1	1	3	1	1	2	2	1	1	2	1	1	1	1	1
3	2	1	2	4	1	1	2	3	1	2	2	1	1	1	2	1	1	1	1	1
2	1	3	2	3	1	1	4	3	1	2	2	1	1	1	1	1	1	1	1	1
2	1	5	2	1	1	1	4	3	1	2	2	1	1	1	1	1	1	1	1	1
3	1	1	2	1	2	1	2	1	1	2	2	2	1	1	1	1	1	0	1	0
2	1	1	2	4	1	1	3	1	1	2	2	2	1	1	1	1	1	1	0	0
3	1	4	2	4	1	1	4	3	1	1	1	1	1	1	1	1	1	1	0	0
2	2	9	2	3	2	1	4	3	1	1	2	1	1	2	2	0	1	1	0	0
2	1	1	1	4	2	1	4	3	1	2	2	2	1	2	2	0	1	0	1	0
2	1	1	1	4	2	1	2	1	1	2	1	1	1	1	1	0	1	1	0	0
2	2	2	1	3	1	1	4	3	1	2	2	2	1	2	2	0	0	0	1	0
2	1	1	1	4	2	1	1	2	1	2	1	1	1	1	2	0	0	1	0	0
2	2	9	2	4	2	1	1	2	1	2	2	2	1	2	2	0	1	0	0	0
